# Supplementary material for: A systematic review and meta-analysis on the effectiveness of an invasive strategy compared to a conservative approach in patients > 65 years old with non-ST elevation acute coronary syndrome
Source: PLoS One. 2020 Feb 27;15(2):e0229491. doi: 10.1371/journal.pone.0229491 (PMC7046207; doi:10.1371/journal.pone.0229491)
Supplement: S1 Appendix — (XLSX) [file pone.0229491.s002.xlsx]

## Sheet: Sheet1
Appendix B. Excluded studies and reasons for Exclusion
EXCLUDED STUDY		REASON FOR EXCLUSION
	Invasive Versus Conservative Strategy in Frail Patients with NSTEMI: The MOSCA-FRAIL Clinical Trial Study Design.
	Sanchis J, Ariza-Solé A, Abu-Assi E, Alegre O, Alfonso F, Barrabés JA, et al.	>Ongoing randomized controlled trial at time of writing
	Rev Esp Cardiol (Engl Ed). 2019 Feb;72(2):154-159. doi: 10.1016/j.rec.2018.02.007. Epub 2018 Mar 7. English, Spanish.
Rationale and design of the DEAR-OLD trial: Randomized evaluation of routinely Deferred versus EARly invasive strategy in elderly patients of 75 years or OLDer with non-ST-elevation myocardial infarction.
Leng WX, Yang J, Li W, Wang Y, Yang YJ; DEAR-OLD investigators.		>Ongoing randomized controlled trial at time of writing
Am Heart J. 2018 Feb;196:65-73.
*Early Invasive Versus Selective Strategy for Non–ST-Segment Elevation Acute Coronary Syndrome: The ICTUS Trial		> Population: “mean age of the patients in our study was 62 years with relatively few patients older than 80 years”
Hoedemaker, MD, Damman, MD, de Winter, MD, et al. Journal of the American College of Cardiology Vol. 69, No. 15, 2017.
		> Outcome: Study presented the number and treatment assignment of patients in the age subgroup > 65 years but did not state the number of outcomes seen per treatment arm.
*Correspondence with the author via email was done, but with no reply from the author until the time of writing
Effect of an invasive strategy on outcomes in patients > 75 years of age with non-ST-elevation acute coronary syndrome		> Intervention: This analysis is a sub-study of the randomized controlled trial, the Italian Elderly ACS Study (Savonitto et al., 2012). This study by Galasso (2015) evaluated the outcomes of trial patients, according to the treatment actually received during hospitalization. In this analysis, they also divided the patients into conservative and invasive arms. However, in the treatment arm, they …
Galasso, G, De Servi S, Savonitto, S, Strisciuglio T, Piccolo R, Morici N, Murena E, et al.
Am J Cardiol. 2015 Mar 1;115(5):576-80.
		>Intervention: The control group did not fulfill our operational definition of “conservative treatment”, which is “initial optimal medical management, with cardiac catheterization reserved for patients with recurrent ischemia at rest or after a non-invasive stress test, followed by revascularization if the anatomy is suitable”. This collaborative analysis of the FRISC-II, ICTUS, and RITA-3 trials…
	Timing of angiography with a routine invasive strategy and long-term outcomes in non-ST-segment elevation acute coronary syndrome: a collaborative analysis of individual patient data from the FRISC-II (Fragmin and Fast Revascularization During Instability in Coronary Artery Disease), ICTUS (Invasive Versus Conservative Treatment in Unstable Coronary Syndromes), and RITA-3 (Intervention Versus Con…
	Damman P, van Geloven N, Wallentin L, Lagerqvist B, Fox KA, Clayton T, et al.
	JACC Cardiovasc Interv. 2012 Feb;5(2):191-9.
5-year outcome of an interventional strategy in non-ST-elevation acute coronary syndrome: the British Heart Foundation RITA 3 randomised trial.		>Population: Did not specify age in the patient selection but described the included population to have a mean age of 62 years
Fox KA, Poole-Wilson P, Clayton TC, Henderson RA, Shaw TR, Wheatley DJ, Knight R, Pocock SJ.
Lancet. 2005 Sep 10-16;366(9489):914-20.		>Outcome: Did not report age subgroup results
Timing of angiography and revascularization in acute coronary syndrome: an analysis of the TACTICS-TIMI-18 Trial		>Population: Participants included only the patients in the invasive arm and excluded all subjects randomized to the conservative arm in the TACTICS-TIMI-18 Trial. The study’s main objective was to know whether patients taken to angiography earlier from the invasive arm would have improved outcomes. Also, the mean age of the included population ranges from 60-64 years old and there was no subgrou…
McCullough PA, Gibson CM, Dibattiste PM, Demopoulos LA, Murphy SA, Weintraub WS, Neumann FJ, Khanal S, Cannon CP; TACTICS-TIMI-18 Investigators.
J Interv Cardiol. 2004 Apr;17(2):81-6.
