# Supplementary material for: A systematic review and meta-analysis on the effectiveness of an invasive strategy compared to a conservative approach in patients > 65 years old with non-ST elevation acute coronary syndrome
Source: PLoS One. 2020 Feb 27;15(2):e0229491. doi: 10.1371/journal.pone.0229491 (PMC7046207; doi:10.1371/journal.pone.0229491)
Supplement: S2 Appendix — (XLSX) [file pone.0229491.s003.xlsx]

## Sheet: Sheet1
Appendix A: PubMed search strategy
Recent queries in pubmed
Search	Query	Items found	Time
#11	Select 13 document(s)	13	16:02:46
#10	Search ((((((((((((((elderly) OR old) OR aged) OR advanced age) OR octogenarian) OR centenarian) OR super centenarian) OR (65 years old and above))) AND ((((((((((((non-st elevation acute coronary syndrome) OR NSTEACS) OR non-st elevation myocardial infarction) OR NSTEMI) OR non-Q wave MI) OR non-Q wave myocardial infarction) OR acute coronary syndrome) OR ACS) OR unstable angina) OR UA) OR Q-wav…	151	15:50:57
#9	Search (((((((((((randomized controlled trials) OR random allocation) OR double-blind method) OR single-blind method) OR clinical trial) OR clinical trials) OR research design) OR comparative study) OR comparative study) OR evaluation studies) OR follow-up studies) OR prospective studies	5369930	14:17:20
#8	Search (((((((((((((((((((((((((major adverse cardiovascular events) OR MACE) OR all-cause mortality) OR mortality) OR death) OR cardiovascular mortality) OR cardiovascular death) OR cardiac death) OR myocardial infarction) OR MI) OR heart attack) OR stroke) OR cerebrovascular disease) OR cerebrovascular accident) OR cerebrovascular event) OR cerebral infarct) OR cerebral hemorrhage) OR cerebral …	3783780	14:14:40
#7	Search (((((((((((((((Invasive Strategy versus Conservative Strategy) OR Invasive Management versus Conservative Management) OR Invasive Treatment versus Conservative Treatment) OR Invasive Therapy Conservative Therapy) OR Early invasive strategy versus ischemia-guided strategy) OR Early invasive strategy versus ischemia-guided strategies) OR Early invasive strategy versus ischaemia-guided strate…	652	14:14:05
#6	Search ((((((((Conservative Strategy) OR Conservative Management) OR Conservative Treatment) OR Conservative Therapy) OR Optimal Medical Strategy) OR Optimal Medical Treatment) OR Optimal Medical Management) OR Optimal Medical Therapy)	149524	14:09:34
#5	Search ((((Invasive Strategy) OR Percutaneous Coronary Angioplasty) OR Coronary Angioplasty) OR PTCA)	60433	14:08:58
#4	Search (((((((((((Invasive Strategy versus Conservative Strategy) OR Invasive Management versus Conservative Management) OR Invasive Treatment versus Conservative Treatment) OR Invasive Therapy Conservative Therapy) OR Early invasive strategy versus ischemia-guided strategy) OR Early invasive strategy versus ischemia-guided strategies) OR Early invasive strategy versus ischaemia-guided strategies…	8319	14:08:36
#3	Search ((((((((((elderly) OR old) OR aged) OR advanced age) OR octogenarian) OR centenarian) OR super centenarian) OR (65 years old and above))) AND ((((((((((((non-st elevation acute coronary syndrome) OR NSTEACS) OR non-st elevation myocardial infarction) OR NSTEMI) OR non-Q wave MI) OR non-Q wave myocardial infarction) OR acute coronary syndrome) OR ACS) OR unstable angina) OR UA) OR Q-wave MI…	40905	14:08:03
#2	Search ((((((((((((non-st elevation acute coronary syndrome) OR NSTEACS) OR non-st elevation myocardial infarction) OR NSTEMI) OR non-Q wave MI) OR non-Q wave myocardial infarction) OR acute coronary syndrome) OR ACS) OR unstable angina) OR UA) OR Q-wave MI) OR Q-wave myocardial infarction)	144740	14:06:32
#1	Search ((((((((elderly) OR old) OR aged) OR advanced age) OR octogenarian) OR centenarian) OR super centenarian) OR (65 years old and above))	5870401	14:04:33
